# Supplementary material for: Seasonal Variation in PM2.5 Composition Modulates Oxidative Stress and Neutrophilic Inflammation with Involvement of TLR4 Signaling
Source: Antioxidants (Basel). 2026 Jan 9;15(1):89. doi: 10.3390/antiox15010089 (PMC12837680; doi:10.3390/antiox15010089)
Supplement: Supplementary file 1 [file antioxidants-15-00089-s001.zip]

Archive with 1 entries (1 files):
- antioxidants-4062009-supplementary.pdf
